# Supplementary material for: Lower airway microbiota and decreasing lung function in young Brazilian cystic fibrosis patients with pulmonary Staphylococcus and Pseudomonas infection
Source: PLoS One. 2022 Aug 25;17(8):e0273453. doi: 10.1371/journal.pone.0273453 (PMC9409528; doi:10.1371/journal.pone.0273453)
Supplement: S1 Table — (XLSX) [file pone.0273453.s001.xlsx]

## Sheet: S1 Table
Sample	Sample day	Mutation	Treat1	Treat2	Age-years	Sex	BMI	CC	FVC	FEV	Culture	Microbiota >50%
5	0	F508del	Not	N	8	Female	14.8	Recovery	93	71	Staphylococcus aureus	Other
6	0	F508del	Yes	Y	16	Male	19.0	Treatment	90	92	Pseudomonas aeruginosa	Pseudomonas
7	0	F508del	Y	Y	20	Female	23.7	T	56	40	Pseudomonas aeruginosa	Other
8	0	F508del	Y	Y	10	Female	19.2	R	133	122	Negative	Other
9	0	G542X	Y	N	18	Female	20.2	Exacerbated	70	51	Both	Other
10	0	F508del	Y	N	22	Female	22.4	E	46	40	Negative	Staphylococcus
11	0	F508del	Y	N	18	Male	18.9	R	54	36	Negative	Other
12	0	F508del	Y	Y	18	Female	17.9	T	51	38	Staphylococcus aureus	Other
13	0	G542X	Y	Y	19	Female	20.5	Baseline	77	70	Staphylococcus aureus	Other
14	0	711_5G_A	Y	N	11	Female	16.1	E	31	27	Both	Other
15	0	F508del	Y	Y	12	Male	15.1	B	85	84	Both	Other
16	0	G542X	Y	N	15	Male	17.8	T	80	50	Staphylococcus aureus	Staphylococcus
17	0	F508del	Y	Y	22	Male	16.2	E	64	52	Staphylococcus aureus	Other
18	0	G542X	Y	Y	8	Female	15.3	E	86	78	Pseudomonas aeruginosa	Pseudomonas
19	0	F508del	Y	Y	10	Female	14.9	B	110	105	Negative	Other
20	0	G85E	N	Y	16	Male	17.9	E	107	86	Staphylococcus aureus	Other
21	0	621_1G_T	Y	Y	11	Female	16.8	B	38	27	Negative	Staphylococcus
23	0	F508del	Y	Y	19	Male	21.3	B	88	79	Both	Pseudomonas
24	0	F508del	Y	N	21	Female	16.2	B	82	81	Staphylococcus aureus	Other
25	0	F508del	Y	Y	16	Female	18.4	B	99	84	Both	Pseudomonas
26	0	F508del	Y	N	15	Male	17.6	B	95	91	Staphylococcus aureus	Staphylococcus
27	0	G542X	Y	N	21	Female	18.4	B	57	44	Both	Staphylococcus
29	0	G542X	N	N	17	Female	15.8	E	54	51	Staphylococcus aureus	Staphylococcus
30	0	R334W	N	N	16	Male	17.8	B	113	115	Staphylococcus aureus	Other
31	0	F508del	N	Y	14	Male	17.1	B	83	81	Both	Pseudomonas
32	0	F508del	Y	Y	17	Male	24.5	B	122	110	Pseudomonas aeruginosa	Pseudomonas
33	0	F508del	Y	N	17	Male	20.9	B	147	157	Staphylococcus aureus	Other
34	0	F508del	N	Y	23	Male	15.2	B	56	49	Both	Pseudomonas
35	0	F508del	Y	Y	22	Male	19.6	T	56	36	Staphylococcus aureus	Other
36	0	F508del	Y	Y	12	Male	17.9	B	113	115	Staphylococcus aureus	Other
37	0	F508del	N	N	19	Male	22.7	B	78	66	Staphylococcus aureus	Other
38	0	1078delT	Y	Y	16	Male	22.0	T	146	127	Pseudomonas aeruginosa	Pseudomonas
39	0	1078delT	Y	Y	8	Female	15.5	T	121	120	Staphylococcus aureus	Other
40	0	F508del	N	N	8	Male	15.9	B	86	74	Both	Staphylococcus
41	42	F508del	N	Y	16	Male	19.1	B	75	81	Staphylococcus aureus	Other
42	42	F508del	Y	N	8	Female	14.7	T	49	51	Staphylococcus aureus	Staphylococcus
43	42	F508del	Y	Y	20	Female	23.5	R	40	30	Pseudomonas aeruginosa	Other
44	42	F508del	Y	N	10	Female	19.8	E	91	75	Staphylococcus aureus	Other
45	42	G542X	Y	N	18	Female	21.4	B	75	55	Both	Other
46	42	F508del	Y	N	18	Male	19.3	E	46	31	Staphylococcus aureus	Staphylococcus
47	42	F508del	Y	Y	18	Female	19.1	R	41	31	Staphylococcus aureus	Other
48	42	G542X	Y	Y	19	Female	21.2	T	59	53	Negative	Other
49	42	711_5G_A	Y	Y	11	Female	16.1	R	41	32	Both	Staphylococcus
50	42	621_1G_T	Y	Y	11	Female	15.8	B	29	19	Negative	Staphylococcus
51	42	F508del	Y	Y	10	Female	15.7	B	105	100	Staphylococcus aureus	Other
52	42	G542X	N	N	15	Male	17.8	B	77	47	Staphylococcus aureus	Staphylococcus
53	42	F508del	Y	Y	22	Male	16.7	T	62	50	Staphylococcus aureus	Staphylococcus
54	42	F508del	Y	Y	12	Male	16.1	B	88	87	Both	Pseudomonas
55	42	G542X	Y	Y	8	Female	16.6	T	71	54	Pseudomonas aeruginosa	Pseudomonas
56	42	F508del	Y	Y	19	Male	21.2	B	88	79	Both	Other
57	42	G85E	Y	Y	16	Male	18.0	R	113	95	Pseudomonas aeruginosa	Pseudomonas
59	42	F508del	Y	Y	16	Female	18.1	B	95	80	Both	Pseudomonas
60	42	F508del	Y	N	21	Female	16.8	B	72	68	Staphylococcus aureus	Staphylococcus
61	42	F508del	Y	N	15	Male	18.3	T	94	88	Staphylococcus aureus	Staphylococcus
62	42	G542X	N	N	21	Female	18.4	B	51	38	Both	Staphylococcus
64	42	R334W	N	N	16	Male	17.1	B	111	100	Staphylococcus aureus	Other
65	42	F508del	Y	Y	17	Male	24.2	B	152	140	Pseudomonas aeruginosa	Pseudomonas
66	42	F508del	N	Y	14	Male	16.4	B	87	91	Both	Other
68	42	F508del	N	N	17	Male	20.7	R	127	135	Staphylococcus aureus	Other
69	42	F508del	N	N	19	Male	22.7	B	75	62	Staphylococcus aureus	Staphylococcus
70	42	F508del	N	N	8	Male	16.3	R	79	67	Staphylococcus aureus	Other
71	42	G542X	N	N	17	Female	16.2	B	57	51	Staphylococcus aureus	Other
72	42	F508del	Y	Y	22	Male	18.5	T	65	35	Negative	Pseudomonas
74	42	F508del	Y	Y	12	Male	18.1	R	120	106	Staphylococcus aureus	Other
75	42	F508del	N	Y	23	Male	15.4	B	44	33	Pseudomonas aeruginosa	Pseudomonas
76	42	F508del	Y	N	22	Female	22.9	E	35	32	Negative	Staphylococcus
77	42	1078delT	Y	Y	16	Male	22.7	E	144	124	Pseudomonas aeruginosa	Pseudomonas
78	42	1078delT	Y	Y	8	Female	14.7	E	101	92	Both	Other
79	84	F508del	Y	N	22	Female	22.2	B	36	33	Staphylococcus aureus	Staphylococcus
80	84	F508del	Y	N	10	Female	20.0	E	69	59	Staphylococcus aureus	Other
81	84	G542X	Y	N	18	Female	20.5	T	56	40	Both	Other
82	84	F508del	Y	Y	22	Male	18.5	B	65	35	Staphylococcus aureus	Other
83	84	F508del	Y	Y	19	Male	21.3	B	91	80	Both	Other
84	84	G85E	Y	Y	16	Male	18.8	B	113	96	Staphylococcus aureus	Other
85	84	F508del	Y	Y	8	Female	14.7	T	39	43	Staphylococcus aureus	Staphylococcus
86	84	F508del	Y	Y	17	Male	24.0	B	133	119	Pseudomonas aeruginosa	Pseudomonas
87	84	621_1G_T	Y	Y	11	Female	16.8	B	34	26	Negative	Other
88	84	711_5G_A	Y	Y	11	Female	17.8	E	31	18	Both	Staphylococcus
89	84	G542X	Y	Y	19	Female	21.0	B	66	59	Negative	Other
90	84	G542X	N	N	15	Male	17.3	B	74	53	Staphylococcus aureus	Other
91	84	G542X	Y	Y	8	Female	16.3	T	86	74	Pseudomonas aeruginosa	Pseudomonas
92	84	F508del	Y	Y	12	Male	14.8	B	85	82	Both	Other
93	84	F508del	Y	N	18	Male	19.0	B	48	33	Negative	Other
94	84	F508del	Y	Y	16	Male	18.8	B	69	81	Both	Other
95	84	F508del	Y	Y	22	Male	16.2	T	56	37	Staphylococcus aureus	Other
96	84	F508del	Y	Y	18	Female	18.9	T	50	40	Staphylococcus aureus	Other
97	84	F508del	Y	Y	16	Female	18.1	B	92	80	Both	Pseudomonas
98	84	F508del	Y	Y	20	Female	23.2	R	44	33	Negative	Other
99	84	F508del	N	N	19	Male	22.6	B	73	61	Staphylococcus aureus	Other
101	84	G542X	Y	Y	21	Female	18.5	T	58	45	Pseudomonas aeruginosa	Other
102	84	F508del	N	Y	14	Male	18.1	B	82	89	Staphylococcus aureus	Staphylococcus
103	84	F508del	Y	Y	10	Female	15.5	B	110	102	Negative	Other
104	84	R334W	N	N	16	Male	16.7	B	112	105	Staphylococcus aureus	Other
105	84	F508del	N	Y	23	Male	15.2	B	50	39	Pseudomonas aeruginosa	Other
106	84	F508del	Y	N	21	Female	17.0	E	61	60	Staphylococcus aureus	Staphylococcus
107	84	F508del	Y	N	15	Male	18.3	B	63	55	Staphylococcus aureus	Other
108	84	F508del	Y	Y	12	Male	18.3	B	118	108	Staphylococcus aureus	Staphylococcus
109	84	G542X	N	N	17	Male	16.0	B	54	49	Pseudomonas aeruginosa	Other
110	84	F508del	Y	N	17	Female	20.9	B	131	147	Staphylococcus aureus	Other
111	84	1078delT	Y	Y	8	Male	16.0	B	115	101	Both	Pseudomonas
112	84	1078delT	Y	Y	16	Female	20.9	T	141	118	Staphylococcus aureus	Other
114	84	F508del	N	N	8	Male	16.0	B	100	93	Staphylococcus aureus	Other
Supplemental table with clinical variables of patients.
Note1: Treat1 and Treat2 means that the patient received treatment against gram-positive bacteria and Pseudomonas respectively.
Note2: Culture Both means "Staphylococcus aureus and Pseudomonas aeruginosa".
