# Supplementary material for: Lower airway microbiota and decreasing lung function in young Brazilian cystic fibrosis patients with pulmonary Staphylococcus and Pseudomonas infection
Source: PLoS One. 2022 Aug 25;17(8):e0273453. doi: 10.1371/journal.pone.0273453 (PMC9409528; doi:10.1371/journal.pone.0273453)
Supplement: S2 Table — (XLSX) [file pone.0273453.s002.xlsx]

## Sheet: S4 Table
Kegg
K02027; multiple sugar transport system substrate-binding protein
K01421; putative membrane protein
K06148; ATP-binding cassette, subfamily C, bacterial
K12574; ribonuclease J [EC:3,1,-,-]
K15580; oligopeptide transport system substrate-binding protein
K08884; serine/threonine protein kinase, bacterial [EC:2,7,11,1]
K03722; ATP-dependent DNA helicase DinG [EC:3,6,4,12]
K01126; glycerophosphoryl diester phosphodiesterase [EC:3,1,4,46]
K04487; cysteine desulfurase [EC:2,8,1,7]
K03581; exodeoxyribonuclease V alpha subunit [EC:3,1,11,5]
K01652; acetolactate synthase I/II/III large subunit [EC:2,2,1,6]
K02008; cobalt/nickel transport system permease protein
K03294; basic amino acid/polyamine antiporter, APA family
K03293; amino acid transporter, AAT family
K03311; branched-chain amino acid:cation transporter, LIVCS family
K07497; putative transposase
K02025; multiple sugar transport system permease protein
K03310; alanine or glycine:cation symporter, AGCS family
K01417; [EC:3,4,24,-]
K15634; probable phosphoglycerate mutase [EC:5,4,2,1]
K02026; multiple sugar transport system permease protein
K00549; 5-methyltetrahydropteroyltriglutamate--homocysteine methyltransferase [EC:2,1,1,14]
K02033; peptide/nickel transport system permease protein
K00820; glucosamine--fructose-6-phosphate aminotransferase (isomerizing) [EC:2,6,1,16]
K05565; multicomponent Na+:H+ antiporter subunit A
K01193; beta-fructofuranosidase [EC:3,2,1,26]
K01835; phosphoglucomutase [EC:5,4,2,2]
K08483; phosphotransferase system, enzyme I, PtsI [EC:2,7,3,9]
K02034; peptide/nickel transport system permease protein
K01595; phosphoenolpyruvate carboxylase [EC:4,1,1,31]
K00873; pyruvate kinase [EC:2,7,1,40]
K01439; succinyl-diaminopimelate desuccinylase [EC:3,5,1,18]
K03475; PTS system, ascorbate-specific IIC component
K01958; pyruvate carboxylase [EC:6,4,1,1]
K00016; L-lactate dehydrogenase [EC:1,1,1,27]
K08602; oligoendopeptidase F [EC:3,4,24,-]
K01681; aconitate hydratase 1 [EC:4,2,1,3]
K02111; F-type H+-transporting ATPase subunit alpha [EC:3,6,3,14]
K09815; zinc transport system substrate-binding protein
K02837; peptide chain release factor 3
K03654; ATP-dependent DNA helicase RecQ [EC:3,6,4,12]
K03406; methyl-accepting chemotaxis protein
K00764; amidophosphoribosyltransferase [EC:2,4,2,14]
K01915; glutamine synthetase [EC:6,3,1,2]
K03106; signal recognition particle subunit SRP54
K02314; replicative DNA helicase [EC:3,6,4,12]
K00925; acetate kinase [EC:2,7,2,1]
K02057; simple sugar transport system permease protein
K01937; CTP synthase [EC:6,3,4,2]
K01104; protein-tyrosine phosphatase [EC:3,1,3,48]
K02112; F-type H+-transporting ATPase subunit beta [EC:3,6,3,14]
K01191; alpha-mannosidase [EC:3,2,1,24]
K14194; serine-aspartate repeat-containing protein C/D/E
K03977; GTP-binding protein
K01775; alanine racemase [EC:5,1,1,1]
K01961; acetyl-CoA carboxylase, biotin carboxylase subunit [EC:6,4,1,2 6,3,4,14]
K03665; GTP-binding protein HflX
K03498; trk system potassium uptake protein TrkH
K00864; glycerol kinase [EC:2,7,1,30]
K01200; pullulanase [EC:3,2,1,41]
K07478; putative ATPase
K01810; glucose-6-phosphate isomerase [EC:5,3,1,9]
K01883; cysteinyl-tRNA synthetase [EC:6,1,1,16]
K12373; hexosaminidase [EC:3,2,1,52]
K01929; UDP-N-acetylmuramoyl-tripeptide--D-alanyl-D-alanine ligase [EC:6,3,2,10]
K02036; phosphate transport system ATP-binding protein [EC:3,6,3,27]
K09014; Fe-S cluster assembly protein SufB
K08303; putative protease [EC:3,4,-,-]
K02433; aspartyl-tRNA(Asn)/glutamyl-tRNA (Gln) amidotransferase subunit A [EC:6,3,5,6 6,3,5,7]
K01928; UDP-N-acetylmuramoyl-L-alanyl-D-glutamate--2,6-diaminopimelate ligase [EC:6,3,2,13]
K03695; ATP-dependent Clp protease ATP-binding subunit ClpB
K04485; DNA repair protein RadA/Sms
K03100; signal peptidase I [EC:3,4,21,89]
K00265; glutamate synthase (NADPH/NADH) large chain [EC:1,4,1,13 1,4,1,14]
K01738; cysteine synthase A [EC:2,5,1,47]
K03979; GTP-binding protein
K03215; 23S rRNA (uracil1939-C5)-methyltransferase [EC:2,1,1,190]
K03697; ATP-dependent Clp protease ATP-binding subunit ClpE
K01925; UDP-N-acetylmuramoylalanine--D-glutamate ligase [EC:6,3,2,9]
K00226; dihydroorotate dehydrogenase (fumarate) [EC:1,3,98,1]
K01866; tyrosyl-tRNA synthetase [EC:6,1,1,1]
K01361; lactocepin [EC:3,4,21,96]
K01756; adenylosuccinate lyase [EC:4,3,2,2]
K01924; UDP-N-acetylmuramate--alanine ligase [EC:6,3,2,8]
K01687; dihydroxy-acid dehydratase [EC:4,2,1,9]
K02313; chromosomal replication initiator protein
K01897; long-chain acyl-CoA synthetase [EC:6,2,1,3]
K03169; DNA topoisomerase III [EC:5,99,1,2]
K01465; dihydroorotase [EC:3,5,2,3]
K01875; seryl-tRNA synthetase [EC:6,1,1,11]
K01689; enolase [EC:4,2,1,11]
K01892; histidyl-tRNA synthetase [EC:6,1,1,21]
K01939; adenylosuccinate synthase [EC:6,3,4,4]
K03686; molecular chaperone DnaJ
K04759; ferrous iron transport protein B
K00789; S-adenosylmethionine synthetase [EC:2,5,1,6]
K03601; exodeoxyribonuclease VII large subunit [EC:3,1,11,6]
K02945; small subunit ribosomal protein S1
K03545; trigger factor
K03110; fused signal recognition particle receptor
K01945; phosphoribosylamine--glycine ligase [EC:6,3,4,13]
K00600; glycine hydroxymethyltransferase [EC:2,1,2,1]
K03544; ATP-dependent Clp protease ATP-binding subunit ClpX
K02358; elongation factor Tu
K03650; tRNA modification GTPase [EC:3,6,-,-]
K03296; hydrophobic/amphiphilic exporter-1 (mainly G- bacteria), HAE1 family
K03531; cell division protein FtsZ
K00927; phosphoglycerate kinase [EC:2,7,2,3]
K00700; 1,4-alpha-glucan branching enzyme [EC:2,4,1,18]
K01893; asparaginyl-tRNA synthetase [EC:6,1,1,22]
K07025; putative hydrolase of the HAD superfamily
K01258; tripeptide aminopeptidase [EC:3,4,11,4]
K00800; 3-phosphoshikimate 1-carboxyvinyltransferase [EC:2,5,1,19]
K03497; chromosome partitioning protein, ParB family
K03088; RNA polymerase sigma-70 factor, ECF subfamily
K00058; D-3-phosphoglycerate dehydrogenase [EC:1,1,1,95]
K02495; oxygen-independent coproporphyrinogen III oxidase [EC:1,3,99,22]
K11717; cysteine desulfurase / selenocysteine lyase [EC:2,8,1,7 4,4,1,16]
K03086; RNA polymerase primary sigma factor
K09015; Fe-S cluster assembly protein SufD
K01809; mannose-6-phosphate isomerase [EC:5,3,1,8]
K09458; 3-oxoacyl-[acyl-carrier-protein] synthase II [EC:2,3,1,179]
K05837; rod shape determining protein RodA
K00566; tRNA-specific 2-thiouridylase [EC:2,8,1,-]
K02600; N utilization substance protein A
K01736; chorismate synthase [EC:4,2,3,5]
K00705; 4-alpha-glucanotransferase [EC:2,4,1,25]
K01372; bleomycin hydrolase [EC:3,4,22,40]
K11749; regulator of sigma E protease [EC:3,4,24,-]
K01921; D-alanine-D-alanine ligase [EC:6,3,2,4]
K03629; DNA replication and repair protein RecF
K01119; 2',3'-cyclic-nucleotide 2'-phosphodiesterase [EC:3,1,4,16]
K03553; recombination protein RecA
K01424; L-asparaginase [EC:3,5,1,1]
K03303; lactate transporter, LctP family
K01409; O-sialoglycoprotein endopeptidase [EC:3,4,24,57]
K01714; dihydrodipicolinate synthase [EC:4,2,1,52]
K00773; queuine tRNA-ribosyltransferase [EC:2,4,2,29]
K02836; peptide chain release factor 2
K02835; peptide chain release factor 1
K02005; HlyD family secretion protein
K04075; tRNA(Ile)-lysidine synthase [EC:6,3,4,19]
K01867; tryptophanyl-tRNA synthetase [EC:6,1,1,2]
K00826; branched-chain amino acid aminotransferase [EC:2,6,1,42]
K01889; phenylalanyl-tRNA synthetase alpha chain [EC:6,1,1,20]
K01791; UDP-N-acetylglucosamine 2-epimerase [EC:5,1,3,14]
K03305; proton-dependent oligopeptide transporter, POT family
K00057; glycerol-3-phosphate dehydrogenase (NAD(P)+) [EC:1,1,1,94]
K01933; phosphoribosylformylglycinamidine cyclo-ligase [EC:6,3,3,1]
K03551; holliday junction DNA helicase RuvB [EC:3,6,4,12]
K03499; trk system potassium uptake protein TrkA
K07444; putative N6-adenine-specific DNA methylase [EC:2,1,1,-]
K06949; ribosome biogenesis GTPase [EC:3,6,1,-]
K06941; 23S rRNA (adenine2503-C2)-methyltransferase [EC:2,1,1,192]
K00133; aspartate-semialdehyde dehydrogenase [EC:1,2,1,11]
K01000; phospho-N-acetylmuramoyl-pentapeptide-transferase [EC:2,7,8,13]
K01262; Xaa-Pro aminopeptidase [EC:3,4,11,9]
K03575; A/G-specific adenine glycosylase [EC:3,2,2,-]
K00648; 3-oxoacyl-[acyl-carrier-protein] synthase III [EC:2,3,1,180]
K01840; phosphomannomutase [EC:5,4,2,8]
K00791; tRNA dimethylallyltransferase [EC:2,5,1,75]
K06969; 23S rRNA (cytosine1962-C5)-methyltransferase [EC:2,1,1,191]
K07568; S-adenosylmethionine:tRNA ribosyltransferase-isomerase [EC:5,-,-,-]
K06881; phosphoesterase RecJ domain-containing protein
K03040; DNA-directed RNA polymerase subunit alpha [EC:2,7,7,6]
K03595; GTP-binding protein Era
K00609; aspartate carbamoyltransferase catalytic subunit [EC:2,1,3,2]
K02342; DNA polymerase III subunit epsilon [EC:2,7,7,7]
K07056; 16S rRNA (cytidine1402-2'-O)-methyltransferase [EC:2,1,1,198]
K00262; glutamate dehydrogenase (NADP+) [EC:1,4,1,4]
K02564; glucosamine-6-phosphate deaminase [EC:3,5,99,6]
K00625; phosphate acetyltransferase [EC:2,3,1,8]
K03424; TatD DNase family protein [EC:3,1,21,-]
K00425; cytochrome d ubiquinol oxidase subunit I [EC:1,10,3,-]
K05349; beta-glucosidase [EC:3,2,1,21]
K03628; transcription termination factor Rho
K02428; dITP/XTP pyrophosphatase [EC:3,6,1,19]
K02014; iron complex outermembrane recepter protein
K12257; SecD/SecF fusion protein
K02551; 2-succinyl-5-enolpyruvyl-6-hydroxy-3-cyclohexene-1-carboxylate synthase [EC:2,2,1,9]
K06178; 23S rRNA pseudouridine2605 synthase [EC:5,4,99,22]
K01785; aldose 1-epimerase [EC:5,1,3,3]
K03797; carboxyl-terminal processing protease [EC:3,4,21,102]
K03737; putative pyruvate-flavodoxin oxidoreductase [EC:1,2,7,-]
K01662; 1-deoxy-D-xylulose-5-phosphate synthase [EC:2,2,1,7]
K00012; UDPglucose 6-dehydrogenase [EC:1,1,1,22]
K01710; dTDP-glucose 4,6-dehydratase [EC:4,2,1,46]
K04041; fructose-1,6-bisphosphatase III [EC:3,1,3,11]
K00239; succinate dehydrogenase flavoprotein subunit [EC:1,3,99,1]
K04763; integrase/recombinase XerD
K07566; tRNA threonylcarbamoyladenosine biosynthesis protein
K01966; propionyl-CoA carboxylase beta chain [EC:6,4,1,3]
K01006; pyruvate,orthophosphate dikinase [EC:2,7,9,1]
K01847; methylmalonyl-CoA mutase [EC:5,4,99,2]
K06168; bifunctional enzyme involved in thiolation and methylation of tRNA
K14652; 3,4-dihydroxy 2-butanone 4-phosphate synthase / GTP cyclohydrolase II [EC:4,1,99,12 3,5,4,25]
K00876; uridine kinase [EC:2,7,1,48]
K01712; urocanate hydratase [EC:4,2,1,49]
K01610; phosphoenolpyruvate carboxykinase (ATP) [EC:4,1,1,49]
K00426; cytochrome d ubiquinol oxidase subunit II [EC:1,10,3,-]
K03315; Na+:H+ antiporter, NhaC family
K01547; K+-transporting ATPase ATPase B chain [EC:3,6,3,12]
K06442; 23S rRNA (cytidine1920-2'-O)/16S rRNA (cytidine1409-2'-O)-methyltransferase [EC:2,1,1,226 2,1,1,227]
K05823; N-acetyldiaminopimelate deacetylase [EC:3,5,1,47]
K00766; anthranilate phosphoribosyltransferase [EC:2,4,2,18]
K01575; acetolactate decarboxylase [EC:4,1,1,5]
K01238; [EC:3,2,1,-]
K01215; glucan 1,6-alpha-glucosidase [EC:3,2,1,70]
K00995; CDP-diacylglycerol--glycerol-3-phosphate 3-phosphatidyltransferase [EC:2,7,8,5]
K00754; [EC:2,4,1,-]
K03342; para-aminobenzoate synthetase / 4-amino-4-deoxychorismate lyase [EC:2,6,1,85 4,1,3,38]
K03750; molybdopterin molybdotransferase [EC:2,10,1,1]
K03306; inorganic phosphate transporter, PiT family
K00105; alpha-glycerophosphate oxidase [EC:1,1,3,21]
K00712; poly(glycerol-phosphate) alpha-glucosyltransferase [EC:2,4,1,52]
K11737; D-serine/D-alanine/glycine transporter
K05833; putative ABC transport system ATP-binding protein
K00362; nitrite reductase (NAD(P)H) large subunit [EC:1,7,1,4]
K01760; cystathionine beta-lyase [EC:4,4,1,8]
K01101; 4-nitrophenyl phosphatase [EC:3,1,3,41]
K03758; arginine:ornithine antiporter / lysine permease
K07778; two-component system, NarL family, sensor histidine kinase DesK [EC:2,7,13,3]
K06919; putative DNA primase/helicase
K13714; bifunctional autolysin [EC:3,5,1,28 3,2,1,96]
K02760; PTS system, cellobiose-specific IIB component [EC:2,7,1,69]
K03706; transcriptional pleiotropic repressor
